# Supplementary material for: High-Performance Reversible Furan–Maleimide Resins Based on Furfuryl Glycidyl Ether and Bismaleimides
Source: Polymers (Basel). 2023 Aug 19;15(16):3470. doi: 10.3390/polym15163470 (PMC10459929; doi:10.3390/polym15163470)
Supplement: Supplementary file 1 [file polymers-15-03470-s001.zip]

Archive with 1 entries (1 files):
- polymers-2502453-supplementary.pdf
